# Supplementary material for: Salicylic Acid Enhances Adventitious Root and Aerenchyma Formation in Wheat under Waterlogged Conditions
Source: Int J Mol Sci. 2022 Jan 23;23(3):1243. doi: 10.3390/ijms23031243 (PMC8835647; doi:10.3390/ijms23031243)
Supplement: Supplementary file 1 [file ijms-23-01243-s001.zip]

Archive with 1 entries (1 files):
- ijms-1541352-supplementary-Table S1.xlsx
