# Supplementary material for: Salicylic Acid Enhances Adventitious Root and Aerenchyma Formation in Wheat under Waterlogged Conditions
Source: Int J Mol Sci. 2022 Jan 23;23(3):1243. doi: 10.3390/ijms23031243 (PMC8835647; doi:10.3390/ijms23031243)
Supplement: Supplementary file 1 [file ijms-23-01243-s001.zip › ijms-1541352-supplementary-Table S1.xlsx]

## Sheet: Primer sequences
Supplementary Table S1. Gene specific primer sequences used in this study and their PCR amplificantion efficiency
					Primer sequence
Hormone	Gene function	Gene name	Gene abbreviation	UniGene ID in GenBank	FW (5' to 3')	R (5' to 3')	PCR efficiency (%)	R2
Salicylic acid	Biosynthesis	Isochorismate synthase (ICS)	TaICS1	BJ297367	GGCAGGAAACATGGGGACAT	ACAACGCACGGCACATAAAC	95.1	0.992
			TaICS2	BJ274653	ATGCAAGCATTGGCTTGACTG	CTTGGTGGCTGTATCAAGCG	104.3	0.996
Salicylic acid	Biosynthesis	Phenylalanine ammonia-lyase (PAL)	TaPAL4	CJ954700	CTTGTCTGCCGTGTTCTG	CTTTGCCTGCTTCATGTATG	90.3	0.993
			TaPAL5	CJ964755	CAGTGTTGCCAAAGGAGGTC	CGGTAGAGCGGGTACGAC	99.8	0.992
			TaPAL6	CJ728010	CTCAAGCTCATGTCCTCCACA	TCAGCACCTTCTTCGACACC	94.5	0.999
	Housekeeping gene	18S ribosomal RNA	Ta18S	D86933	GGCTCGAAGACGATCAGATACC	GTTTCAGCCTTGCGACCATACT	96.3	0.999
